# Supplementary material for: Construction of Agropyron Gaertn. genetic linkage maps using a wheat 660K SNP array reveals a homoeologous relationship with the wheat genome
Source: Plant Biotechnol J. 2017 Oct 16;16(3):818–27. doi: 10.1111/pbi.12831 (PMC5814592; doi:10.1111/pbi.12831)
Supplement: Supplementary file 9 — Table S1 Summary of six SNP categories [file PBI-16-818-s003.xlsx]

## Sheet: Sheet1
Table S1. Summary of six SNP categories
Conversion Type	SNP Number	Proportion (%)
Poly High Resolution	4196	0.67
No Minor Homozygote	13996	2.22
Mono High Resolution	49021	7.77
Call Rate Below Threshold	13602	2.16
Off-Target Variant	2246	0.36
Other	547456	86.83
Total	630517	100
