# Supplementary material for: Construction of Agropyron Gaertn. genetic linkage maps using a wheat 660K SNP array reveals a homoeologous relationship with the wheat genome
Source: Plant Biotechnol J. 2017 Oct 16;16(3):818–27. doi: 10.1111/pbi.12831 (PMC5814592; doi:10.1111/pbi.12831)
Supplement: Supplementary file 10 — Table S2 Summary of the three segregation patterns appropriate for the CP population [file PBI-16-818-s004.xlsx]

## Sheet: Sheet1
Table 2. Summary of the three segregation patterns appropriate for the CP population.
Segregation patterns	Number of SNP	Removed markers with high segregation distortion
hk × hk	1811	735
lm × ll	424	390
nn × np	459	419
Total	2694	1544
Note: hk × hk: locus heterozygous in both parents, two alleles; lm × ll: locus heterozygous in the first parent, two alleles; nn × np: locus heterozygous in the second parent, two alleles
