# Supplementary material for: Construction of Agropyron Gaertn. genetic linkage maps using a wheat 660K SNP array reveals a homoeologous relationship with the wheat genome
Source: Plant Biotechnol J. 2017 Oct 16;16(3):818–27. doi: 10.1111/pbi.12831 (PMC5814592; doi:10.1111/pbi.12831)
Supplement: Supplementary file 11 — Table S3 Basic characteristics of the male and female maps [file PBI-16-818-s005.xlsx]

## Sheet: Sheet1
Table S3. Basic characteristics of the male and female maps.
LGs	Number of markers			Number of loci			Total distance (cM)
	Male map	Female map		Male map	Female map		Male map	Female map
1P	102	82		45	13		136.03	108.2
2P	79	69		30	19		109.01	65.7
3P	95	79		60	35		166.04	134.47
4P	50	57		40	38		70.81	188.71
5P	81	61		44	26		109.76	99.42
6P	66	78		39	22		126.23	116.08
7P	86	95		47	28		156.97	150.68
Maximum	102	95		60	38		166.04	188.71
Miniumu	50	57		30	13		70.81	65.7
Total	559	521		305	181		874.85	863.26
Average	79.8571	74.4286		43.5714	25.8571		124.979	123.323
