# Supplementary material for: Construction of Agropyron Gaertn. genetic linkage maps using a wheat 660K SNP array reveals a homoeologous relationship with the wheat genome
Source: Plant Biotechnol J. 2017 Oct 16;16(3):818–27. doi: 10.1111/pbi.12831 (PMC5814592; doi:10.1111/pbi.12831)
Supplement: Supplementary file 12 — Table S4 Basic characteristics of the seven LGs from the integrated map [file PBI-16-818-s006.xlsx]

## Sheet: Sheet1
Table S4. Basic characteristics of the seven LGs from the integrated map.
LGs	Homoeologous chromosomes in the wheat genome (pct./%)	P genome chromosomes	Number of markers	Number of loci	Total distance (cM)	Average distance (cM)	Gaps ≤ 5 (%)	Largest gap (cM)
1	1A(30.9), 1B(26.2), 1D(21.5)	1P	149	70	127.4	1.5	95.9	13.3
2	2B(24.0), 2A(23.3), 2D(17.8)	2P	130	58	87	1.9	96.9	12.9
3	3A(28.9), 3B(28.2), 3D(21.1)	3P	143	88	156.7	1.8	95.8	8.49
4	2B(21.6), 2D(20.5), 2A(15.9), 4B(9.1), 4D(8.0), 4A(4.5)	4P	88	47	89.8	1.9	95.4	9.8
5	5B(37.4), 5D(27.6), 5A(13.0)	5P	123	63	107	1.9	96.7	9.8
6	6D(27.2), 6B(24.0), 6A(22.4)	6P	125	64	121	1.7	96	15.6
7	7D(23.9), 7A(23.2), 7B(19.4)	7P	155	81	150.8	1.8	95.5	12.4
Maximum			155	88	156.7	1.9	96.9	15.6
Minimum			88	47	87	1.5	95.4	8.49
Total			913	471	839.7	-	-	-
Average			130.4	67.3	120	1.8	96	11.8
