# Supplementary material for: Construction of Agropyron Gaertn. genetic linkage maps using a wheat 660K SNP array reveals a homoeologous relationship with the wheat genome
Source: Plant Biotechnol J. 2017 Oct 16;16(3):818–27. doi: 10.1111/pbi.12831 (PMC5814592; doi:10.1111/pbi.12831)
Supplement: Supplementary file 13 — Table S5 Distribution of SNP markers in LGs in the wheat genome [file PBI-16-818-s007.xlsx]

## Sheet: Positions of all SNPs
Table S5 Distribution of SNP markers in LGs in the wheat genome.
Genetic distance (cM)	Markers	TGACv1 scaffolds	Wheat chromosomes
Group 1 (1P)
0	AX-94828504	TGACv1_scaffold_050538_1BS	1BS
0	AX-94939082	TGACv1_scaffold_641506_U	Unknown
0.84	AX-108923161	TGACv1_scaffold_019551_1AS	1AS
2.94	AX-108807306	TGACv1_scaffold_569075_7AS	7AS
3.36	AX-108784401	TGACv1_scaffold_019763_1AS	1AS
3.78	AX-111416811	TGACv1_scaffold_080202_1DS	1DS
3.78	AX-108900019	TGACv1_scaffold_471503_6AL	6AL
3.78	AX-109942187	TGACv1_scaffold_049433_1BS	1BS
3.78	AX-111718428	TGACv1_scaffold_049380_1BS	1BS
3.78	AX-94653386	TGACv1_scaffold_081076_1DS	1DS
8.41	AX-110219774	TGACv1_scaffold_606198_7DL	7DL
10.94	AX-94513835	TGACv1_scaffold_019378_1AS	1AS
11.78	AX-94490445	TGACv1_scaffold_306787_4AS	4AS
11.78	AX-108725630	TGACv1_scaffold_019644_1AS	1AS
12.2	AX-95244820	TGACv1_scaffold_019203_1AS	1AS
12.2	AX-111520828	TGACv1_scaffold_593347_7BS	7BS
13.88	AX-95179780	TGACv1_scaffold_080694_1DS	1DS
13.88	AX-94799955	TGACv1_scaffold_020088_1AS	1AS
13.88	AX-94833979	TGACv1_scaffold_081310_1DS	1DS
13.88	AX-110085048	TGACv1_scaffold_050590_1BS	1BS
13.88	AX-109736822	TGACv1_scaffold_080938_1DS	1DS
14.3	AX-94948571	TGACv1_scaffold_019302_1AS	1AS
14.72	AX-94787647	TGACv1_scaffold_049609_1BS	1BS
14.72	AX-95110808	TGACv1_scaffold_049609_1BS	1BS
14.72	AX-94988938	TGACv1_scaffold_049609_1BS	1BS
16.4	AX-94830848	TGACv1_scaffold_049609_1BS	1BS
16.4	AX-110703085	TGACv1_scaffold_409248_5BL	5BL
16.4	AX-109444675	TGACv1_scaffold_080866_1DS	1DS
16.4	AX-111762657	TGACv1_scaffold_051135_1BS	1BS
16.82	AX-95089648	TGACv1_scaffold_050313_1BS	1BS
16.82	AX-94990862	TGACv1_scaffold_080666_1DS	1DS
18.5	AX-94572134	TGACv1_scaffold_019549_1AS	1AS
18.5	AX-94871797	TGACv1_scaffold_050812_1BS	1BS
18.92	AX-110829499	TGACv1_scaffold_080859_1DS	1DS
19.34	AX-94864212	TGACv1_scaffold_050681_1BS	1BS
21.02	AX-95123456	TGACv1_scaffold_019770_1AS	1AS
21.02	AX-94655473	TGACv1_scaffold_081600_1DS	1DS
21.86	AX-94832356	TGACv1_scaffold_080510_1DS	1DS
21.86	AX-94847579	TGACv1_scaffold_019083_1AS	1AS
23.12	AX-86172690	TGACv1_scaffold_019485_1AS	1AS
23.54	AX-94555212	TGACv1_scaffold_049530_1BS	1BS
24.39	AX-94418976	TGACv1_scaffold_021860_1AS	1AS
25.23	AX-95194293	TGACv1_scaffold_019285_1AS	1AS
25.23	AX-94892374	TGACv1_scaffold_000432_1AL	1AL
26.91	AX-94987373	TGACv1_scaffold_080858_1DS	1DS
27.33	AX-94635050	TGACv1_scaffold_049491_1BS	1BS
28.17	AX-111215428	TGACv1_scaffold_404154_5BL	5BL
29.43	AX-94747357	TGACv1_scaffold_081039_1DS	1DS
29.43	AX-94728440	TGACv1_scaffold_020453_1AS	1AS
29.43	AX-94938987	TGACv1_scaffold_050808_1BS	1BS
29.43	AX-94804603	TGACv1_scaffold_019469_1AS	1AS
29.43	AX-108829800	TGACv1_scaffold_080460_1DS	1DS
29.43	AX-111049715	TGACv1_scaffold_033390_1BL	1BL
29.43	AX-94409535	TGACv1_scaffold_032478_1BL	1BL
29.43	AX-94654125	TGACv1_scaffold_001517_1AL	1AL
29.43	AX-109530164	TGACv1_scaffold_226130_3B	3B
29.43	AX-94764152	TGACv1_scaffold_050694_1BS	1BS
29.43	AX-94914862	TGACv1_scaffold_407286_5BL	5BL
29.85	AX-110400663	TGACv1_scaffold_001948_1AL	1AL
29.85	AX-94764575	TGACv1_scaffold_002270_1AL	1AL
29.85	AX-108969494	TGACv1_scaffold_030906_1BL	1BL
31.11	AX-110960470	TGACv1_scaffold_002200_1AL	1AL
31.95	AX-110509680	TGACv1_scaffold_224105_3B	3B
31.95	AX-94689921	TGACv1_scaffold_004135_1AL	1AL
32.37	AX-111668100	TGACv1_scaffold_031099_1BL	1BL
32.79	AX-111699625	TGACv1_scaffold_030726_1BL	1BL
33.63	AX-108931646	TGACv1_scaffold_062273_1DL	1DL
34.05	AX-108782788	TGACv1_scaffold_002902_1AL	1AL
34.05	AX-110415731	TGACv1_scaffold_061271_1DL	1DL
34.89	AX-109296424	TGACv1_scaffold_405582_5BL	5BL
35.73	AX-108901013	TGACv1_scaffold_031415_1BL	1BL
35.73	AX-109275094	TGACv1_scaffold_031789_1BL	1BL
35.73	AX-95006546	TGACv1_scaffold_031553_1BL	1BL
38.25	AX-95225644	TGACv1_scaffold_001598_1AL	1AL
38.25	AX-94426812	TGACv1_scaffold_063674_1DL	1DL
40.36	AX-94704979	TGACv1_scaffold_063094_1DL	1DL
41.2	AX-109358058	TGACv1_scaffold_002240_1AL	1AL
41.2	AX-94911870	TGACv1_scaffold_030794_1BL	1BL
41.2	AX-111591624	TGACv1_scaffold_571126_7AS	7AS
41.2	AX-94622423	TGACv1_scaffold_062202_1DL	1DL
41.2	AX-95200095	TGACv1_scaffold_061681_1DL	1DL
41.2	AX-94974299	TGACv1_scaffold_093886_2AL	2AL
42.46	AX-109560274	TGACv1_scaffold_030343_1BL	1BL
42.46	AX-94968481	TGACv1_scaffold_095614_2AL	2AL
42.46	AX-94674157	TGACv1_scaffold_002506_1AL	1AL
43.72	AX-94979676	TGACv1_scaffold_034100_1BL	1BL
43.72	AX-86176704	TGACv1_scaffold_001672_1AL	1AL
43.72	AX-95211599	TGACv1_scaffold_502205_6BL	6BL
43.72	AX-94865369	TGACv1_scaffold_062371_1DL	1DL
43.72	AX-94596560	TGACv1_scaffold_288223_4AL	4AL
44.14	AX-94917205	TGACv1_scaffold_063776_1DL	1DL
44.14	AX-110550555	TGACv1_scaffold_000736_1AL	1AL
44.56	AX-94982838	TGACv1_scaffold_050830_1BS	1BS
44.56	AX-94793865	TGACv1_scaffold_080328_1DS	1DS
44.56	AX-94831538	TGACv1_scaffold_031952_1BL	1BL
44.56	AX-94683720	TGACv1_scaffold_050897_1BS	1BS
44.56	AX-94799299	TGACv1_scaffold_050034_1BS	1BS
44.56	AX-111530874	TGACv1_scaffold_211312_3AS	3AS
44.56	AX-94937450	TGACv1_scaffold_020584_1AS	1AS
44.56	AX-111453348	TGACv1_scaffold_640956_U	Unknown
44.56	AX-94793979	TGACv1_scaffold_019770_1AS	1AS
44.56	AX-94386386	TGACv1_scaffold_021178_1AS	1AS
44.56	AX-110508941	TGACv1_scaffold_000055_1AL	1AL
44.56	AX-95088454	TGACv1_scaffold_000099_1AL	1AL
44.56	AX-95162705	TGACv1_scaffold_050729_1BS	1BS
44.56	AX-94676799	TGACv1_scaffold_019207_1AS	1AS
44.56	AX-86179330	TGACv1_scaffold_030338_1BL	1BL
47.5	AX-94522769	TGACv1_scaffold_061695_1DL	1DL
47.92	AX-108966966	TGACv1_scaffold_159248_2DL	2DL
52.98	AX-109835514	TGACv1_scaffold_002281_1AL	1AL
55.09	AX-95088729	TGACv1_scaffold_002244_1AL	1AL
57.61	AX-108904583	TGACv1_scaffold_031394_1BL	1BL
60.55	AX-95199977	TGACv1_scaffold_579019_7BL	7BL
60.55	AX-110355696	TGACv1_scaffold_061396_1DL	1DL
60.55	AX-94460868	TGACv1_scaffold_002534_1AL	1AL
62.65	AX-110591195	TGACv1_scaffold_622341_7DS	7DS
63.92	AX-94517304	TGACv1_scaffold_471825_6AL	6AL
65.18	AX-94403266	TGACv1_scaffold_062493_1DL	1DL
65.18	AX-95237739	TGACv1_scaffold_146831_2BS	2BS
65.6	AX-95172012	TGACv1_scaffold_062466_1DL	1DL
65.6	AX-94826745	TGACv1_scaffold_031965_1BL	1BL
67.7	AX-95114795	TGACv1_scaffold_571632_7AS	7AS
67.7	AX-111189463	TGACv1_scaffold_000540_1AL	1AL
67.7	AX-94596533	TGACv1_scaffold_002286_1AL	1AL
68.12	AX-111086637	TGACv1_scaffold_407550_5BL	5BL
70.64	AX-95111946	TGACv1_scaffold_061089_1DL	1DL
74.85	AX-94566803	TGACv1_scaffold_031291_1BL	1BL
88.19	AX-94839714	TGACv1_scaffold_375255_5AL	5AL
95.38	AX-109959706	TGACv1_scaffold_094718_2AL	2AL
102.14	AX-94437898	TGACv1_scaffold_030365_1BL	1BL
102.14	AX-95229145	TGACv1_scaffold_061644_1DL	1DL
109.76	AX-111488658	TGACv1_scaffold_640986_U	Unknown
112.29	AX-109440221	TGACv1_scaffold_031692_1BL	1BL
117.77	AX-94800549	TGACv1_scaffold_019618_1AS	1AS
119.45	AX-94940437	TGACv1_scaffold_019565_1AS	1AS
121.55	AX-95658208	TGACv1_scaffold_081577_1DS	1DS
122.81	AX-94691694	TGACv1_scaffold_080471_1DS	1DS
123.66	AX-109805814	TGACv1_scaffold_271538_3DS	3DS
126.6	AX-108785463	TGACv1_scaffold_080416_1DS	1DS
127.02	AX-95632680	TGACv1_scaffold_000861_1AL	1AL
127.02	AX-110097358	TGACv1_scaffold_064389_1DL	1DL
127.02	AX-110412027	TGACv1_scaffold_001164_1AL	1AL
127.02	AX-94895333	TGACv1_scaffold_019291_1AS	1AS
127.44	AX-94788151	TGACv1_scaffold_003215_1AL	1AL
127.44	AX-108843759	TGACv1_scaffold_132535_2BL	2BL
127.44	AX-109082394	TGACv1_scaffold_475865_6AL	6AL
127.44	AX-109394197	TGACv1_scaffold_002478_1AL	1AL
127.44	AX-94566532	TGACv1_scaffold_000553_1AL	1AL
127.44	AX-94771307	TGACv1_scaffold_039795_1BL	1BL
Group 2 (2P)
0	AX-110519483	TGACv1_scaffold_159104_2DL	2DL
0	AX-94799966	TGACv1_scaffold_375655_5AL	5AL
0	AX-111732577	TGACv1_scaffold_485977_6AS	6AS
0	AX-95167332	TGACv1_scaffold_158525_2DL	2DL
0	AX-94996429	TGACv1_scaffold_146642_2BS	2BS
0	AX-94806982	TGACv1_scaffold_163512_2DL	2DL
0	AX-109853773	TGACv1_scaffold_374463_5AL	5AL
0	AX-94593516	TGACv1_scaffold_093062_2AL	2AL
0	AX-111523734	TGACv1_scaffold_603150_7DL	7DL
0	AX-111709837	TGACv1_scaffold_093295_2AL	2AL
1.26	AX-95003532	TGACv1_scaffold_112880_2AS	2AS
1.26	AX-94929514	TGACv1_scaffold_093278_2AL	2AL
1.26	AX-94761601	TGACv1_scaffold_132610_2BL	2BL
1.26	AX-94510512	TGACv1_scaffold_097200_2AL	2AL
1.26	AX-109443338	TGACv1_scaffold_131611_2BL	2BL
1.26	AX-110055800	TGACv1_scaffold_471352_6AL	6AL
1.26	AX-95114410	TGACv1_scaffold_095356_2AL	2AL
1.26	AX-94746568	TGACv1_scaffold_158030_2DL	2DL
1.26	AX-110165190	TGACv1_scaffold_513420_6BS	6BS
1.26	AX-94432292	TGACv1_scaffold_160336_2DL	2DL
1.26	AX-94662772	TGACv1_scaffold_093375_2AL	2AL
1.26	AX-111010647	TGACv1_scaffold_093821_2AL	2AL
1.26	AX-94846589	TGACv1_scaffold_159701_2DL	2DL
1.26	AX-108910615	TGACv1_scaffold_227036_3B	3B
1.26	AX-109014000	TGACv1_scaffold_343744_4DL	4DL
1.26	AX-89428014	TGACv1_scaffold_148608_2BS	2BS
1.26	AX-94900757	TGACv1_scaffold_320707_4BL	4BL
2.94	AX-94887471	TGACv1_scaffold_211026_3AS	3AS
3.78	AX-94652321	TGACv1_scaffold_094370_2AL	2AL
3.78	AX-110969031	TGACv1_scaffold_131547_2BL	2BL
3.78	AX-95073654	TGACv1_scaffold_095767_2AL	2AL
4.2	AX-94602991	TGACv1_scaffold_093534_2AL	2AL
4.2	AX-110492616	TGACv1_scaffold_129356_2BL	2BL
4.2	AX-111620173	TGACv1_scaffold_158250_2DL	2DL
5.46	AX-94744241	TGACv1_scaffold_035374_1BL	1BL
5.46	AX-89535756	TGACv1_scaffold_131330_2BL	2BL
6.72	AX-89596680	TGACv1_scaffold_095187_2AL	2AL
7.14	AX-94909831	TGACv1_scaffold_159098_2DL	2DL
7.14	AX-109422696	TGACv1_scaffold_132891_2BL	2BL
7.14	AX-94972777	TGACv1_scaffold_130048_2BL	2BL
7.14	AX-94628704	TGACv1_scaffold_116810_2AS	2AS
7.14	AX-94592977	TGACv1_scaffold_160292_2DL	2DL
7.98	AX-94595891	TGACv1_scaffold_321286_4BL	4BL
8.4	AX-110479417	TGACv1_scaffold_113003_2AS	2AS
8.4	AX-109823064	TGACv1_scaffold_160145_2DL	2DL
8.4	AX-109913102	TGACv1_scaffold_346117_4DL	4DL
8.4	AX-110086786	TGACv1_scaffold_161766_2DL	2DL
8.4	AX-99449480	TGACv1_scaffold_487104_6AS	6AS
8.4	AX-111464495	TGACv1_scaffold_131440_2BL	2BL
8.4	AX-94551350	TGACv1_scaffold_132517_2BL	2BL
8.4	AX-95194557	TGACv1_scaffold_326231_4BL	4BL
8.4	AX-94573501	TGACv1_scaffold_093061_2AL	2AL
8.4	AX-94677218	TGACv1_scaffold_096473_2AL	2AL
8.4	AX-95246382	TGACv1_scaffold_132709_2BL	2BL
9.67	AX-95011134	TGACv1_scaffold_130014_2BL	2BL
9.67	AX-94906073	TGACv1_scaffold_130014_2BL	2BL
11.35	AX-94489629	TGACv1_scaffold_092922_2AL	2AL
12.19	AX-94508180	TGACv1_scaffold_093186_2AL	2AL
13.03	AX-94760797	TGACv1_scaffold_094329_2AL	2AL
15.55	AX-94613316	TGACv1_scaffold_159020_2DL	2DL
15.97	AX-95211253	TGACv1_scaffold_161475_2DL	2DL
16.39	AX-95190556	TGACv1_scaffold_098359_2AL	2AL
16.39	AX-86175806	TGACv1_scaffold_096158_2AL	2AL
16.39	AX-94808763	TGACv1_scaffold_159717_2DL	2DL
17.65	AX-94521342	TGACv1_scaffold_130024_2BL	2BL
18.07	AX-94798516	TGACv1_scaffold_158249_2DL	2DL
18.49	AX-94527805	TGACv1_scaffold_133146_2BL	2BL
19.33	AX-95025047	TGACv1_scaffold_130991_2BL	2BL
19.75	AX-111993364	TGACv1_scaffold_603745_7DL	7DL
22.7	AX-111039497	TGACv1_scaffold_130157_2BL	2BL
23.54	AX-111206096	TGACv1_scaffold_129525_2BL	2BL
23.54	AX-89405765	TGACv1_scaffold_158033_2DL	2DL
23.54	AX-94674675	TGACv1_scaffold_095448_2AL	2AL
24.8	AX-95009854	TGACv1_scaffold_130427_2BL	2BL
24.8	AX-94764780	TGACv1_scaffold_130427_2BL	2BL
24.8	AX-95215585	TGACv1_scaffold_130427_2BL	2BL
25.64	AX-94818820	TGACv1_scaffold_158070_2DL	2DL
26.06	AX-94544945	TGACv1_scaffold_130008_2BL	2BL
26.06	AX-94633805	TGACv1_scaffold_514069_6BS	6BS
26.06	AX-94482036	TGACv1_scaffold_096297_2AL	2AL
26.06	AX-94771513	TGACv1_scaffold_131468_2BL	2BL
28.58	AX-108799977	TGACv1_scaffold_542535_6DS	6DS
29	AX-89363904	TGACv1_scaffold_093394_2AL	2AL
29	AX-94621776	TGACv1_scaffold_093168_2AL	2AL
29	AX-94978516	TGACv1_scaffold_161383_2DL	2DL
29.84	AX-95094404	TGACv1_scaffold_097044_2AL	2AL
30.26	AX-110270748	TGACv1_scaffold_623332_7DS	7DS
36.6	AX-110313757	TGACv1_scaffold_062148_1DL	1DL
37.02	AX-94542817	TGACv1_scaffold_094046_2AL	2AL
37.02	AX-95167740	TGACv1_scaffold_131668_2BL	2BL
37.02	AX-109479509	TGACv1_scaffold_220607_3B	3B
37.02	AX-94512148	TGACv1_scaffold_158410_2DL	2DL
37.86	AX-110003757	TGACv1_scaffold_159145_2DL	2DL
38.28	AX-111983917	TGACv1_scaffold_080497_1DS	1DS
38.7	AX-109030118	TGACv1_scaffold_406580_5BL	5BL
38.7	AX-95222620	TGACv1_scaffold_130804_2BL	2BL
38.7	AX-94829383	TGACv1_scaffold_129407_2BL	2BL
39.12	AX-108814124	TGACv1_scaffold_227392_3B	3B
39.12	AX-95122046	TGACv1_scaffold_132618_2BL	2BL
39.12	AX-110003633	TGACv1_scaffold_131783_2BL	2BL
39.96	AX-94641216	TGACv1_scaffold_374235_5AL	5AL
41.22	AX-110101462	TGACv1_scaffold_131372_2BL	2BL
41.22	AX-94525543	TGACv1_scaffold_374842_5AL	5AL
41.64	AX-95107931	TGACv1_scaffold_320484_4BL	4BL
41.64	AX-109342054	TGACv1_scaffold_543839_6DS	6DS
41.64	AX-95158496	TGACv1_scaffold_342977_4DL	4DL
41.64	AX-95219096	TGACv1_scaffold_377739_5AL	5AL
42.9	AX-110546093	TGACv1_scaffold_342671_4DL	4DL
42.9	AX-94636786	TGACv1_scaffold_376274_5AL	5AL
45	AX-109836580	TGACv1_scaffold_404893_5BL	5BL
45.43	AX-94441585	TGACv1_scaffold_375988_5AL	5AL
47.11	AX-110394383	TGACv1_scaffold_321498_4BL	4BL
47.11	AX-110979005	TGACv1_scaffold_640959_U	Unknown
47.95	AX-94768657	TGACv1_scaffold_527858_6DL	6DL
47.95	AX-110078033	TGACv1_scaffold_345936_4DL	4DL
48.79	AX-110043374	TGACv1_scaffold_309180_4AS	4AS
49.21	AX-110104197	TGACv1_scaffold_344567_4DL	4DL
50.47	AX-110631141	TGACv1_scaffold_640753_U	Unknown
51.31	AX-108847884	TGACv1_scaffold_288356_4AL	4AL
51.73	AX-95162533	TGACv1_scaffold_321417_4BL	4BL
52.15	AX-112290295	TGACv1_scaffold_160368_2DL	2DL
53.83	AX-108975461	TGACv1_scaffold_320961_4BL	4BL
66.71	AX-108852539	TGACv1_scaffold_093944_2AL	2AL
72.62	AX-111754021	TGACv1_scaffold_129695_2BL	2BL
76.41	AX-94908259	TGACv1_scaffold_161986_2DL	2DL
83.18	AX-95172667	TGACv1_scaffold_094969_2AL	2AL
85.7	AX-94852581	TGACv1_scaffold_093994_2AL	2AL
86.96	AX-110652185	TGACv1_scaffold_643590_U	Unknown
86.96	AX-94935171	TGACv1_scaffold_159369_2DL	2DL
86.96	AX-94667718	TGACv1_scaffold_486647_6AS	6AS
Group 3 (3P)
0	AX-95088027	TGACv1_scaffold_096605_2AL	2AL
0	AX-86179986	TGACv1_scaffold_093359_2AL	2AL
0	AX-110482398	TGACv1_scaffold_393047_5AS	5AS
0.84	AX-94529608	TGACv1_scaffold_321056_4BL	4BL
0.84	AX-95158871	TGACv1_scaffold_224164_3B	3B
2.52	AX-94964539	TGACv1_scaffold_271926_3DS	3DS
2.94	AX-95196828	TGACv1_scaffold_271613_3DS	3DS
3.78	AX-109833706	TGACv1_scaffold_080190_1DS	1DS
4.62	AX-109493549	TGACv1_scaffold_251106_3DL	3DL
5.46	AX-111635122	TGACv1_scaffold_225676_3B	3B
7.99	AX-109440206	TGACv1_scaffold_211357_3AS	3AS
9.25	AX-109384373	TGACv1_scaffold_487646_6AS	6AS
12.19	AX-94646093	TGACv1_scaffold_161369_2DL	2DL
15.98	AX-109075726	TGACv1_scaffold_211003_3AS	3AS
16.82	AX-110920233	TGACv1_scaffold_222573_3B	3B
16.82	AX-94979815	TGACv1_scaffold_249929_3DL	3DL
16.82	AX-95019256	TGACv1_scaffold_225331_3B	3B
17.66	AX-109467181	TGACv1_scaffold_221828_3B	3B
25.28	AX-110636254	TGACv1_scaffold_571265_7AS	7AS
33.77	AX-110195744	TGACv1_scaffold_543487_6DS	6DS
41.82	AX-94833439	TGACv1_scaffold_211848_3AS	3AS
46.03	AX-111048867	TGACv1_scaffold_271549_3DS	3DS
48.97	AX-109559274	TGACv1_scaffold_211122_3AS	3AS
50.24	AX-94679411	TGACv1_scaffold_272328_3DS	3DS
50.66	AX-110630425	TGACv1_scaffold_211121_3AS	3AS
50.66	AX-94797893	TGACv1_scaffold_527619_6DL	6DL
51.08	AX-95220781	TGACv1_scaffold_272328_3DS	3DS
51.5	AX-108773495	TGACv1_scaffold_222265_3B	3B
55.28	AX-109312952	TGACv1_scaffold_210487_3AS	3AS
56.13	AX-111699212	TGACv1_scaffold_225383_3B	3B
56.13	AX-94434584	TGACv1_scaffold_272766_3DS	3DS
56.13	AX-109371742	TGACv1_scaffold_225383_3B	3B
56.13	AX-111105988	TGACv1_scaffold_307705_4AS	4AS
56.13	AX-95659419	TGACv1_scaffold_212061_3AS	3AS
56.55	AX-95087090	TGACv1_scaffold_210796_3AS	3AS
57.39	AX-94473391	TGACv1_scaffold_641002_U	Unknown
57.39	AX-95146133	TGACv1_scaffold_222190_3B	3B
60.75	AX-111242127	TGACv1_scaffold_213775_3AS	3AS
62.43	AX-94451121	TGACv1_scaffold_221488_3B	3B
62.43	AX-109366414	TGACv1_scaffold_569853_7AS	7AS
64.11	AX-108748963	TGACv1_scaffold_210962_3AS	3AS
64.11	AX-94493455	TGACv1_scaffold_235754_3B	3B
64.11	AX-110930772	TGACv1_scaffold_222741_3B	3B
64.11	AX-111551335	TGACv1_scaffold_222922_3B	3B
64.11	AX-109469168	TGACv1_scaffold_223684_3B	3B
64.11	AX-111496220	TGACv1_scaffold_194450_3AL	3AL
64.11	AX-111213011	TGACv1_scaffold_642966_U	Unknown
64.11	AX-111484303	TGACv1_scaffold_272242_3DS	3DS
64.11	AX-111491497	TGACv1_scaffold_194856_3AL	3AL
64.11	AX-108980497	TGACv1_scaffold_222473_3B	3B
64.11	AX-108849107	TGACv1_scaffold_223093_3B	3B
64.11	AX-94998459	TGACv1_scaffold_251762_3DL	3DL
64.11	AX-95024864	TGACv1_scaffold_194900_3AL	3AL
64.11	AX-111800110	TGACv1_scaffold_020375_1AS	1AS
64.11	AX-95217500	TGACv1_scaffold_195181_3AL	3AL
64.11	AX-94433750	TGACv1_scaffold_061976_1DL	1DL
64.96	AX-86174275	TGACv1_scaffold_193629_3AL	3AL
64.96	AX-109866687	TGACv1_scaffold_213192_3AS	3AS
67.9	AX-94535556	TGACv1_scaffold_225331_3B	3B
69.58	AX-109874106	TGACv1_scaffold_641770_U	Unknown
70	AX-110084090	TGACv1_scaffold_130191_2BL	2BL
70	AX-111509546	TGACv1_scaffold_220919_3B	3B
70.42	AX-112286757	TGACv1_scaffold_271844_3DS	3DS
70.42	AX-109982686	TGACv1_scaffold_213882_3AS	3AS
71.68	AX-110833337	TGACv1_scaffold_271475_3DS	3DS
72.1	AX-109926934	TGACv1_scaffold_271746_3DS	3DS
72.1	AX-95210474	TGACv1_scaffold_223221_3B	3B
72.94	AX-94388866	TGACv1_scaffold_211665_3AS	3AS
72.94	AX-94902211	TGACv1_scaffold_272743_3DS	3DS
72.94	AX-94928049	TGACv1_scaffold_223661_3B	3B
75.89	AX-94422446	TGACv1_scaffold_234034_3B	3B
76.73	AX-94818960	TGACv1_scaffold_195770_3AL	3AL
77.57	AX-110064635	TGACv1_scaffold_212897_3AS	3AS
77.57	AX-111522035	TGACv1_scaffold_223779_3B	3B
77.57	AX-94999625	TGACv1_scaffold_222184_3B	3B
77.57	AX-111528152	TGACv1_scaffold_272331_3DS	3DS
77.57	AX-109894680	TGACv1_scaffold_221254_3B	3B
77.99	AX-110381112	TGACv1_scaffold_221057_3B	3B
78.41	AX-94409027	TGACv1_scaffold_194658_3AL	3AL
78.41	AX-86173545	TGACv1_scaffold_220835_3B	3B
78.83	AX-109990462	TGACv1_scaffold_195251_3AL	3AL
79.25	AX-108980580	TGACv1_scaffold_250000_3DL	3DL
80.09	AX-109956681	TGACv1_scaffold_194253_3AL	3AL
82.19	AX-95124893	TGACv1_scaffold_194900_3AL	3AL
83.03	AX-94760628	TGACv1_scaffold_250050_3DL	3DL
85.13	AX-108784210	TGACv1_scaffold_404837_5BL	5BL
86.39	AX-108980653	TGACv1_scaffold_220677_3B	3B
87.24	AX-94663847	TGACv1_scaffold_221609_3B	3B
89.34	AX-110654799	TGACv1_scaffold_251336_3DL	3DL
90.18	AX-94664698	TGACv1_scaffold_196009_3AL	3AL
92.28	AX-94809608	TGACv1_scaffold_195123_3AL	3AL
92.28	AX-94850054	TGACv1_scaffold_194605_3AL	3AL
92.7	AX-94617758	TGACv1_scaffold_194499_3AL	3AL
92.7	AX-109295307	TGACv1_scaffold_194201_3AL	3AL
93.54	AX-95019082	TGACv1_scaffold_252332_3DL	3DL
93.96	AX-110423860	TGACv1_scaffold_195396_3AL	3AL
96.06	AX-94425931	TGACv1_scaffold_252608_3DL	3DL
96.06	AX-95086742	TGACv1_scaffold_227043_3B	3B
97.74	AX-111057947	TGACv1_scaffold_221098_3B	3B
100.27	AX-94933643	TGACv1_scaffold_487544_6AS	6AS
100.27	AX-109894752	TGACv1_scaffold_603347_7DL	7DL
102.79	AX-110021742	TGACv1_scaffold_527263_6DL	6DL
104.05	AX-94562605	TGACv1_scaffold_032360_1BL	1BL
104.05	AX-95217705	TGACv1_scaffold_250553_3DL	3DL
104.47	AX-94933153	TGACv1_scaffold_226269_3B	3B
105.31	AX-111133592	TGACv1_scaffold_221797_3B	3B
105.73	AX-86175819	TGACv1_scaffold_222741_3B	3B
106.99	AX-111024170	TGACv1_scaffold_199155_3AL	3AL
107.41	AX-110472118	TGACv1_scaffold_223535_3B	3B
107.41	AX-109218354	TGACv1_scaffold_344052_4DL	4DL
108.25	AX-109291984	TGACv1_scaffold_031162_1BL	1BL
108.67	AX-95659294	TGACv1_scaffold_223535_3B	3B
108.67	AX-111660570	TGACv1_scaffold_196552_3AL	3AL
108.67	AX-90020413	TGACv1_scaffold_252583_3DL	3DL
108.67	AX-94594365	TGACv1_scaffold_252583_3DL	3DL
110.78	AX-95205346	TGACv1_scaffold_224584_3B	3B
110.78	AX-94470067	TGACv1_scaffold_253211_3DL	3DL
117.11	AX-94996435	TGACv1_scaffold_197079_3AL	3AL
121.75	AX-94662923	TGACv1_scaffold_251605_3DL	3DL
122.17	AX-94953870	TGACv1_scaffold_194067_3AL	3AL
122.17	AX-94673229	TGACv1_scaffold_194067_3AL	3AL
123.43	AX-94660258	TGACv1_scaffold_194824_3AL	3AL
123.43	AX-95116445	TGACv1_scaffold_252712_3DL	3DL
123.43	AX-109000730	TGACv1_scaffold_199001_3AL	3AL
125.95	AX-109472389	TGACv1_scaffold_194557_3AL	3AL
128.05	AX-95143676	TGACv1_scaffold_641631_U	Unknown
130.16	AX-108798092	TGACv1_scaffold_197492_3AL	3AL
132.26	AX-109916094	TGACv1_scaffold_622210_7DS	7DS
133.1	AX-94519144	TGACv1_scaffold_579335_7BL	7BL
133.52	AX-110703633	TGACv1_scaffold_392705_5AS	5AS
133.52	AX-111209526	TGACv1_scaffold_569154_7AS	7AS
134.36	AX-95253645	TGACv1_scaffold_249525_3DL	3DL
135.62	AX-94671537	TGACv1_scaffold_193610_3AL	3AL
141.53	AX-94846014	TGACv1_scaffold_113252_2AS	2AS
141.53	AX-110627039	TGACv1_scaffold_623105_7DS	7DS
142.37	AX-111175184	TGACv1_scaffold_250035_3DL	3DL
143.21	AX-94664704	TGACv1_scaffold_225492_3B	3B
143.63	AX-94386962	TGACv1_scaffold_224164_3B	3B
149.54	AX-111905798	TGACv1_scaffold_249214_3DL	3DL
154.17	AX-94741615	TGACv1_scaffold_193909_3AL	3AL
156.7	AX-111510475	TGACv1_scaffold_223791_3B	3B
156.7	AX-110613795	TGACv1_scaffold_272632_3DS	3DS
156.7	AX-94892021	TGACv1_scaffold_225918_3B	3B
Group 4 (4P)
0	AX-110932500	TGACv1_scaffold_177463_2DS	2DS
0	AX-109837145	TGACv1_scaffold_147049_2BS	2BS
0	AX-111193770	TGACv1_scaffold_177581_2DS	2DS
0	AX-94930441	TGACv1_scaffold_112707_2AS	2AS
0	AX-108970374	TGACv1_scaffold_147848_2BS	2BS
0	AX-109970026	TGACv1_scaffold_113970_2AS	2AS
0	AX-111652238	TGACv1_scaffold_114769_2AS	2AS
0	AX-94675338	TGACv1_scaffold_146691_2BS	2BS
0	AX-110120899	TGACv1_scaffold_180073_2DS	2DS
0	AX-111055184	TGACv1_scaffold_147049_2BS	2BS
0	AX-108781564	TGACv1_scaffold_210487_3AS	3AS
0	AX-108996257	TGACv1_scaffold_147393_2BS	2BS
0	AX-110705006	TGACv1_scaffold_342770_4DL	4DL
0.42	AX-111052931	TGACv1_scaffold_222623_3B	3B
0.42	AX-95119164	TGACv1_scaffold_307090_4AS	4AS
0.42	AX-94959291	TGACv1_scaffold_159558_2DL	2DL
0.42	AX-95216005	TGACv1_scaffold_133132_2BL	2BL
0.42	AX-109015243	TGACv1_scaffold_641289_U	Unknown
0.42	AX-94904572	TGACv1_scaffold_321172_4BL	4BL
0.42	AX-111266103	TGACv1_scaffold_622623_7DS	7DS
1.68	AX-109557641	TGACv1_scaffold_051318_1BS	1BS
2.1	AX-94441517	TGACv1_scaffold_361978_4DS	4DS
2.1	AX-95196540	TGACv1_scaffold_362440_4DS	4DS
2.52	AX-110098145	TGACv1_scaffold_328195_4BS	4BS
2.52	AX-110976614	TGACv1_scaffold_320633_4BL	4BL
2.52	AX-108733333	TGACv1_scaffold_405898_5BL	5BL
2.52	AX-94844268	TGACv1_scaffold_330562_4BS	4BS
3.78	AX-109410970	TGACv1_scaffold_177253_2DS	2DS
5.04	AX-110043131	TGACv1_scaffold_291651_4AL	4AL
7.99	AX-111579142	TGACv1_scaffold_249490_3DL	3DL
7.99	AX-94693947	TGACv1_scaffold_361108_4DS	4DS
8.83	AX-111709815	TGACv1_scaffold_328808_4BS	4BS
8.83	AX-94852282	TGACv1_scaffold_361737_4DS	4DS
8.83	AX-110624676	TGACv1_scaffold_328576_4BS	4BS
9.25	AX-95135118	TGACv1_scaffold_361431_4DS	4DS
9.67	AX-112286598	TGACv1_scaffold_178616_2DS	2DS
9.67	AX-95127278	TGACv1_scaffold_178231_2DS	2DS
9.67	AX-110462152	TGACv1_scaffold_147656_2BS	2BS
9.67	AX-95156025	TGACv1_scaffold_114587_2AS	2AS
9.67	AX-94533915	TGACv1_scaffold_146815_2BS	2BS
9.67	AX-95022897	TGACv1_scaffold_112888_2AS	2AS
9.67	AX-111528506	TGACv1_scaffold_471694_6AL	6AL
9.67	AX-95653992	TGACv1_scaffold_178212_2DS	2DS
10.09	AX-95631399	TGACv1_scaffold_114587_2AS	2AS
10.93	AX-95251561	TGACv1_scaffold_643566_U	Unknown
10.93	AX-94655988	TGACv1_scaffold_145989_2BS	2BS
10.93	AX-94616107	TGACv1_scaffold_177834_2DS	2DS
11.77	AX-94495293	TGACv1_scaffold_146127_2BS	2BS
11.77	AX-109287557	TGACv1_scaffold_177299_2DS	2DS
12.19	AX-94397020	TGACv1_scaffold_438197_5DL	5DL
14.71	AX-109335436	TGACv1_scaffold_570821_7AS	7AS
18.92	AX-86176576	TGACv1_scaffold_177865_2DS	2DS
20.61	AX-110553644	TGACv1_scaffold_114009_2AS	2AS
24.39	AX-95201385	TGACv1_scaffold_126582_2AS	2AS
24.39	AX-94873510	TGACv1_scaffold_179111_2DS	2DS
26.08	AX-110976379	TGACv1_scaffold_177968_2DS	2DS
29.86	AX-94989010	TGACv1_scaffold_149033_2BS	2BS
31.13	AX-94703638	TGACv1_scaffold_149033_2BS	2BS
31.55	AX-94634678	TGACv1_scaffold_149033_2BS	2BS
33.23	AX-94436804	TGACv1_scaffold_146881_2BS	2BS
34.49	AX-94975321	TGACv1_scaffold_178706_2DS	2DS
35.75	AX-110487244	TGACv1_scaffold_148464_2BS	2BS
36.59	AX-111680417	TGACv1_scaffold_030350_1BL	1BL
37.01	AX-94947815	TGACv1_scaffold_146430_2BS	2BS
37.85	AX-94796666	TGACv1_scaffold_147519_2BS	2BS
38.69	AX-94911038	TGACv1_scaffold_113598_2AS	2AS
38.69	AX-110040173	TGACv1_scaffold_193686_3AL	3AL
39.11	AX-111465399	TGACv1_scaffold_485695_6AS	6AS
44.17	AX-94900111	TGACv1_scaffold_178976_2DS	2DS
45.43	AX-110987254	TGACv1_scaffold_177689_2DS	2DS
46.27	AX-109320070	TGACv1_scaffold_307326_4AS	4AS
50.06	AX-94526625	TGACv1_scaffold_062300_1DL	1DL
51.32	AX-95122429	TGACv1_scaffold_320348_4BL	4BL
51.32	AX-94651761	TGACv1_scaffold_112362_2AS	2AS
51.74	AX-95141140	TGACv1_scaffold_342865_4DL	4DL
53	AX-111164393	TGACv1_scaffold_321927_4BL	4BL
60.62	AX-111339827	TGACv1_scaffold_125296_2AS	2AS
65.26	AX-95233911	TGACv1_scaffold_177277_2DS	2DS
65.68	AX-94917933	TGACv1_scaffold_223186_3B	3B
67.78	AX-94606231	TGACv1_scaffold_145987_2BS	2BS
69.04	AX-95128649	TGACv1_scaffold_113867_2AS	2AS
78.83	AX-110935009	TGACv1_scaffold_177783_2DS	2DS
83.89	AX-94576135	TGACv1_scaffold_114026_2AS	2AS
85.57	AX-94734511	TGACv1_scaffold_130141_2BL	2BL
89.78	AX-94746100	TGACv1_scaffold_290006_4AL	4AL
89.78	AX-111052583	TGACv1_scaffold_031838_1BL	1BL
89.78	AX-94700093	TGACv1_scaffold_112552_2AS	2AS
89.78	AX-94482348	TGACv1_scaffold_641983_U	Unknown
Group 5 (5P)
0	AX-94625385	TGACv1_scaffold_114122_2AS	2AS
0	AX-94419448	TGACv1_scaffold_158904_2DL	2DL
2.52	AX-95235334	TGACv1_scaffold_423830_5BS	5BS
2.52	AX-89642117	TGACv1_scaffold_392955_5AS	5AS
2.52	AX-94496559	TGACv1_scaffold_050126_1BS	1BS
2.52	AX-94868839	TGACv1_scaffold_309113_4AS	4AS
2.52	AX-94564781	TGACv1_scaffold_423630_5BS	5BS
2.52	AX-95683796	TGACv1_scaffold_457895_5DS	5DS
2.52	AX-94817527	TGACv1_scaffold_424248_5BS	5BS
2.52	AX-111697849	TGACv1_scaffold_423630_5BS	5BS
7.16	AX-111441502	TGACv1_scaffold_456975_5DS	5DS
10.95	AX-94971469	TGACv1_scaffold_456874_5DS	5DS
12.63	AX-94710163	TGACv1_scaffold_424255_5BS	5BS
16.42	AX-94450727	TGACv1_scaffold_393459_5AS	5AS
16.84	AX-94977660	TGACv1_scaffold_405071_5BL	5BL
17.26	AX-110558725	TGACv1_scaffold_569193_7AS	7AS
17.26	AX-109022551	TGACv1_scaffold_407341_5BL	5BL
17.68	AX-108827508	TGACv1_scaffold_434300_5DL	5DL
17.68	AX-111551762	TGACv1_scaffold_374243_5AL	5AL
17.68	AX-95209847	TGACv1_scaffold_405111_5BL	5BL
17.68	AX-86185241	TGACv1_scaffold_423662_5BS	5BS
20.62	AX-109932358	TGACv1_scaffold_374308_5AL	5AL
20.62	AX-94698259	TGACv1_scaffold_436807_5DL	5DL
20.62	AX-94762094	TGACv1_scaffold_423198_5BS	5BS
20.62	AX-111595308	TGACv1_scaffold_404415_5BL	5BL
20.62	AX-94434877	TGACv1_scaffold_458071_5DS	5DS
20.62	AX-110108561	TGACv1_scaffold_404316_5BL	5BL
21.04	AX-111107521	TGACv1_scaffold_221826_3B	3B
22.3	AX-110505906	TGACv1_scaffold_423662_5BS	5BS
22.3	AX-94508033	TGACv1_scaffold_436652_5DL	5DL
22.3	AX-109999263	TGACv1_scaffold_408023_5BL	5BL
22.3	AX-95022480	TGACv1_scaffold_436602_5DL	5DL
22.3	AX-109991115	TGACv1_scaffold_569820_7AS	7AS
22.72	AX-94657293	TGACv1_scaffold_424438_5BS	5BS
22.72	AX-109264310	TGACv1_scaffold_435925_5DL	5DL
22.72	AX-94703994	TGACv1_scaffold_457409_5DS	5DS
22.72	AX-110718959	TGACv1_scaffold_196874_3AL	3AL
24.83	AX-94594706	TGACv1_scaffold_409055_5BL	5BL
25.67	AX-108843911	TGACv1_scaffold_423466_5BS	5BS
26.09	AX-109916724	TGACv1_scaffold_423485_5BS	5BS
26.09	AX-111095119	TGACv1_scaffold_424265_5BS	5BS
26.09	AX-108767095	TGACv1_scaffold_423479_5BS	5BS
26.51	AX-111184634	TGACv1_scaffold_377939_5AL	5AL
26.51	AX-108896303	TGACv1_scaffold_406242_5BL	5BL
26.51	AX-94712271	TGACv1_scaffold_456969_5DS	5DS
26.93	AX-95133744	TGACv1_scaffold_435923_5DL	5DL
26.93	AX-94582316	TGACv1_scaffold_435923_5DL	5DL
26.93	AX-94754996	TGACv1_scaffold_408656_5BL	5BL
26.93	AX-108821826	TGACv1_scaffold_212334_3AS	3AS
29.45	AX-94665080	TGACv1_scaffold_375782_5AL	5AL
29.45	AX-94975683	TGACv1_scaffold_374979_5AL	5AL
30.71	AX-109298127	TGACv1_scaffold_406660_5BL	5BL
30.71	AX-94445623	TGACv1_scaffold_377999_5AL	5AL
34.08	AX-94685966	TGACv1_scaffold_096263_2AL	2AL
34.08	AX-111078799	TGACv1_scaffold_556645_7AL	7AL
35.34	AX-94570741	TGACv1_scaffold_433173_5DL	5DL
37.44	AX-109524568	TGACv1_scaffold_406697_5BL	5BL
37.86	AX-89344559	TGACv1_scaffold_377577_5AL	5AL
37.86	AX-94490208	TGACv1_scaffold_434940_5DL	5DL
37.86	AX-95112516	TGACv1_scaffold_405213_5BL	5BL
37.86	AX-94541556	TGACv1_scaffold_434940_5DL	5DL
39.54	AX-94461441	TGACv1_scaffold_434045_5DL	5DL
40.38	AX-111642922	TGACv1_scaffold_407724_5BL	5BL
40.38	AX-110086692	TGACv1_scaffold_404914_5BL	5BL
40.38	AX-108933004	TGACv1_scaffold_435855_5DL	5DL
41.22	AX-111564420	TGACv1_scaffold_404593_5BL	5BL
41.22	AX-94767798	TGACv1_scaffold_404880_5BL	5BL
41.22	AX-95008927	TGACv1_scaffold_435586_5DL	5DL
42.06	AX-109343323	TGACv1_scaffold_404264_5BL	5BL
42.48	AX-108728285	TGACv1_scaffold_404716_5BL	5BL
43.32	AX-94886482	TGACv1_scaffold_433652_5DL	5DL
44.16	AX-94893996	TGACv1_scaffold_376021_5AL	5AL
44.16	AX-95002812	TGACv1_scaffold_178032_2DS	2DS
44.16	AX-94794023	TGACv1_scaffold_404656_5BL	5BL
44.16	AX-110650263	TGACv1_scaffold_404415_5BL	5BL
44.16	AX-109038191	TGACv1_scaffold_643491_U	Unknown
44.16	AX-111102370	TGACv1_scaffold_114436_2AS	2AS
45	AX-94839017	TGACv1_scaffold_433064_5DL	5DL
45	AX-109524049	TGACv1_scaffold_375786_5AL	5AL
45	AX-110615540	TGACv1_scaffold_404320_5BL	5BL
49.22	AX-94871251	TGACv1_scaffold_437703_5DL	5DL
49.64	AX-94520530	TGACv1_scaffold_408138_5BL	5BL
49.64	AX-108953658	TGACv1_scaffold_406995_5BL	5BL
50.48	AX-94722605	TGACv1_scaffold_289631_4AL	4AL
52.16	AX-108995074	TGACv1_scaffold_434971_5DL	5DL
52.58	AX-94537900	TGACv1_scaffold_376009_5AL	5AL
52.58	AX-109282281	TGACv1_scaffold_375681_5AL	5AL
54.26	AX-94981344	TGACv1_scaffold_408118_5BL	5BL
54.26	AX-94619066	TGACv1_scaffold_640701_U	Unknown
54.26	AX-111054748	TGACv1_scaffold_433830_5DL	5DL
59.74	AX-95017839	TGACv1_scaffold_290422_4AL	4AL
60.16	AX-95140127	TGACv1_scaffold_433430_5DL	5DL
60.58	AX-94393885	TGACv1_scaffold_407510_5BL	5BL
60.58	AX-95243133	TGACv1_scaffold_407510_5BL	5BL
60.58	AX-94389358	TGACv1_scaffold_407510_5BL	5BL
61	AX-95160146	TGACv1_scaffold_291220_4AL	4AL
64.37	AX-111491920	TGACv1_scaffold_437844_5DL	5DL
66.47	AX-94525979	TGACv1_scaffold_436457_5DL	5DL
67.73	AX-109964417	TGACv1_scaffold_377328_5AL	5AL
67.73	AX-94517145	TGACv1_scaffold_641871_U	Unknown
68.99	AX-95108215	TGACv1_scaffold_434514_5DL	5DL
70.67	AX-94924365	TGACv1_scaffold_404330_5BL	5BL
71.52	AX-110637653	TGACv1_scaffold_289837_4AL	4AL
72.78	AX-109462264	TGACv1_scaffold_288829_4AL	4AL
72.78	AX-110425743	TGACv1_scaffold_433307_5DL	5DL
72.78	AX-111683657	TGACv1_scaffold_405501_5BL	5BL
74.88	AX-111982788	TGACv1_scaffold_434016_5DL	5DL
74.88	AX-108980113	TGACv1_scaffold_433346_5DL	5DL
77.82	AX-94738897	TGACv1_scaffold_404330_5BL	5BL
78.66	AX-110986402	TGACv1_scaffold_080958_1DS	1DS
79.08	AX-110590265	TGACv1_scaffold_406180_5BL	5BL
79.92	AX-95097018	TGACv1_scaffold_292519_4AL	4AL
80.34	AX-94520521	TGACv1_scaffold_434803_5DL	5DL
80.76	AX-94775806	TGACv1_scaffold_434803_5DL	5DL
83.71	AX-95088063	TGACv1_scaffold_593521_7BS	7BS
84.55	AX-109959373	TGACv1_scaffold_405825_5BL	5BL
94.34	AX-109003746	TGACv1_scaffold_392716_5AS	5AS
100.67	AX-109626345	TGACv1_scaffold_146640_2BS	2BS
101.51	AX-94424818	TGACv1_scaffold_407360_5BL	5BL
106.57	AX-110914740	TGACv1_scaffold_376000_5AL	5AL
106.99	AX-110899415	TGACv1_scaffold_603339_7DL	7DL
106.99	AX-111141113	TGACv1_scaffold_560170_7AL	7AL
106.99	AX-94973575	TGACv1_scaffold_434099_5DL	5DL
Group 6 (6P)
0	AX-94592204	TGACv1_scaffold_514315_6BS	6BS
0	AX-109840078	TGACv1_scaffold_526795_6DL	6DL
0	AX-95077288	TGACv1_scaffold_485158_6AS	6AS
4.64	AX-94403208	TGACv1_scaffold_488169_6AS	6AS
5.9	AX-111726527	TGACv1_scaffold_513162_6BS	6BS
5.9	AX-94625104	TGACv1_scaffold_528061_6DL	6DL
5.9	AX-94432420	TGACv1_scaffold_513767_6BS	6BS
5.9	AX-108754507	TGACv1_scaffold_309152_4AS	4AS
5.9	AX-109580093	TGACv1_scaffold_485481_6AS	6AS
7.16	AX-111801877	TGACv1_scaffold_003204_1AL	1AL
11.37	AX-94949295	TGACv1_scaffold_032105_1BL	1BL
16.85	AX-109005686	TGACv1_scaffold_223814_3B	3B
20.22	AX-94610074	TGACv1_scaffold_147607_2BS	2BS
29.14	AX-94438607	TGACv1_scaffold_542755_6DS	6DS
29.56	AX-111112544	TGACv1_scaffold_513857_6BS	6BS
30.4	AX-111004577	TGACv1_scaffold_514426_6BS	6BS
31.66	AX-110007366	TGACv1_scaffold_488173_6AS	6AS
32.5	AX-108909780	TGACv1_scaffold_374501_5AL	5AL
32.92	AX-86165718	TGACv1_scaffold_513240_6BS	6BS
33.76	AX-108781734	TGACv1_scaffold_486148_6AS	6AS
33.76	AX-111113053	TGACv1_scaffold_543352_6DS	6DS
34.18	AX-94640169	TGACv1_scaffold_543892_6DS	6DS
34.18	AX-94716716	TGACv1_scaffold_543892_6DS	6DS
34.18	AX-94611292	TGACv1_scaffold_486914_6AS	6AS
35.02	AX-94473745	TGACv1_scaffold_514925_6BS	6BS
35.02	AX-95205175	TGACv1_scaffold_543026_6DS	6DS
35.02	AX-94981987	TGACv1_scaffold_513776_6BS	6BS
35.02	AX-110394252	TGACv1_scaffold_485229_6AS	6AS
35.02	AX-111255165	TGACv1_scaffold_291653_4AL	4AL
35.02	AX-89647262	TGACv1_scaffold_485695_6AS	6AS
35.86	AX-109536970	TGACv1_scaffold_513776_6BS	6BS
36.28	AX-94710535	TGACv1_scaffold_485738_6AS	6AS
37.12	AX-111487710	TGACv1_scaffold_514475_6BS	6BS
37.12	AX-94922186	TGACv1_scaffold_486276_6AS	6AS
37.54	AX-109026778	TGACv1_scaffold_486079_6AS	6AS
37.54	AX-94618561	TGACv1_scaffold_543026_6DS	6DS
37.54	AX-94788899	TGACv1_scaffold_485846_6AS	6AS
38.38	AX-111581778	TGACv1_scaffold_542688_6DS	6DS
40.06	AX-94727995	TGACv1_scaffold_514799_6BS	6BS
40.9	AX-110033145	TGACv1_scaffold_000509_1AL	1AL
40.9	AX-109072560	TGACv1_scaffold_374004_5AL	5AL
41.32	AX-94987116	TGACv1_scaffold_543990_6DS	6DS
41.32	AX-108981924	TGACv1_scaffold_543403_6DS	6DS
41.32	AX-111098802	TGACv1_scaffold_486089_6AS	6AS
42.16	AX-111518565	TGACv1_scaffold_406180_5BL	5BL
43.01	AX-109947694	TGACv1_scaffold_033095_1BL	1BL
45.11	AX-86171639	TGACv1_scaffold_643417_U	Unknown
45.11	AX-94740779	TGACv1_scaffold_290193_4AL	4AL
45.11	AX-109526151	TGACv1_scaffold_486244_6AS	6AS
45.11	AX-95199681	TGACv1_scaffold_061088_1DL	1DL
45.53	AX-94606523	TGACv1_scaffold_061088_1DL	1DL
45.53	AX-110017814	TGACv1_scaffold_514515_6BS	6BS
46.79	AX-110575181	TGACv1_scaffold_485260_6AS	6AS
47.21	AX-111632823	TGACv1_scaffold_556414_7AL	7AL
47.63	AX-94516359	TGACv1_scaffold_591888_7BS	7BS
47.63	AX-110918838	TGACv1_scaffold_515108_6BS	6BS
48.05	AX-94681952	TGACv1_scaffold_644582_U	Unknown
48.05	AX-111141646	TGACv1_scaffold_513706_6BS	6BS
48.05	AX-110907918	TGACv1_scaffold_487791_6AS	6AS
48.05	AX-95216496	TGACv1_scaffold_515435_6BS	6BS
48.05	AX-94766728	TGACv1_scaffold_485573_6AS	6AS
48.89	AX-110200242	TGACv1_scaffold_514289_6BS	6BS
50.15	AX-109948065	TGACv1_scaffold_406124_5BL	5BL
50.15	AX-94676647	TGACv1_scaffold_488493_6AS	6AS
51.41	AX-95168893	TGACv1_scaffold_513982_6BS	6BS
51.41	AX-94712126	TGACv1_scaffold_513982_6BS	6BS
52.25	AX-111557155	TGACv1_scaffold_543223_6DS	6DS
52.25	AX-111475879	TGACv1_scaffold_641553_U	Unknown
52.25	AX-109094053	TGACv1_scaffold_000743_1AL	1AL
53.09	AX-94774333	TGACv1_scaffold_502252_6BL	6BL
53.51	AX-94473805	TGACv1_scaffold_527262_6DL	6DL
54.77	AX-109395651	TGACv1_scaffold_527960_6DL	6DL
54.77	AX-94401231	TGACv1_scaffold_526686_6DL	6DL
54.77	AX-95132118	TGACv1_scaffold_570641_7AS	7AS
55.19	AX-110659877	TGACv1_scaffold_528415_6DL	6DL
55.61	AX-94702191	TGACv1_scaffold_473173_6AL	6AL
56.45	AX-95658194	TGACv1_scaffold_513504_6BS	6BS
56.45	AX-109532351	TGACv1_scaffold_320999_4BL	4BL
56.45	AX-94745320	TGACv1_scaffold_473519_6AL	6AL
56.87	AX-94811740	TGACv1_scaffold_501417_6BL	6BL
56.87	AX-111679879	TGACv1_scaffold_500022_6BL	6BL
56.87	AX-95141698	TGACv1_scaffold_526587_6DL	6DL
56.87	AX-95198532	TGACv1_scaffold_544422_6DS	6DS
56.87	AX-109015913	TGACv1_scaffold_486525_6AS	6AS
56.87	AX-94822616	TGACv1_scaffold_513286_6BS	6BS
56.87	AX-94813315	TGACv1_scaffold_542528_6DS	6DS
56.87	AX-94912356	TGACv1_scaffold_019783_1AS	1AS
56.87	AX-108754608	TGACv1_scaffold_501585_6BL	6BL
56.87	AX-109575095	TGACv1_scaffold_503290_6BL	6BL
56.87	AX-95254698	TGACv1_scaffold_644283_U	Unknown
56.87	AX-94788907	TGACv1_scaffold_472216_6AL	6AL
56.87	AX-94953965	TGACv1_scaffold_094740_2AL	2AL
56.87	AX-95654399	TGACv1_scaffold_514340_6BS	6BS
56.87	AX-111045305	TGACv1_scaffold_471034_6AL	6AL
56.87	AX-95630927	TGACv1_scaffold_526515_6DL	6DL
56.87	AX-109543228	TGACv1_scaffold_644582_U	Unknown
56.87	AX-108986588	TGACv1_scaffold_472514_6AL	6AL
59.4	AX-95185935	TGACv1_scaffold_271785_3DS	3DS
61.08	AX-111771042	TGACv1_scaffold_343948_4DL	4DL
61.08	AX-110583920	TGACv1_scaffold_471593_6AL	6AL
67.84	AX-94664250	TGACv1_scaffold_527721_6DL	6DL
69.94	AX-108967164	TGACv1_scaffold_527175_6DL	6DL
70.78	AX-110404290	TGACv1_scaffold_472548_6AL	6AL
72.04	AX-110122505	TGACv1_scaffold_502712_6BL	6BL
73.73	AX-109397767	TGACv1_scaffold_374393_5AL	5AL
74.15	AX-94515720	TGACv1_scaffold_527839_6DL	6DL
74.99	AX-94578528	TGACv1_scaffold_527221_6DL	6DL
74.99	AX-94849789	TGACv1_scaffold_501430_6BL	6BL
78.35	AX-111625719	TGACv1_scaffold_526544_6DL	6DL
86.84	AX-94993695	TGACv1_scaffold_177368_2DS	2DS
90.63	AX-111115519	TGACv1_scaffold_526393_6DL	6DL
90.63	AX-110630460	TGACv1_scaffold_222216_3B	3B
90.63	AX-94657850	TGACv1_scaffold_499717_6BL	6BL
91.47	AX-108739995	TGACv1_scaffold_472540_6AL	6AL
94.41	AX-95211013	TGACv1_scaffold_113592_2AS	2AS
95.67	AX-94641804	TGACv1_scaffold_526363_6DL	6DL
98.19	AX-110103987	TGACv1_scaffold_526608_6DL	6DL
99.46	AX-94598114	TGACv1_scaffold_471523_6AL	6AL
103.24	AX-94918068	TGACv1_scaffold_527824_6DL	6DL
104.5	AX-94420673	TGACv1_scaffold_527257_6DL	6DL
120.12	AX-109539983	TGACv1_scaffold_542718_6DS	6DS
120.96	AX-95186607	TGACv1_scaffold_527257_6DL	6DL
120.96	AX-108783628	TGACv1_scaffold_528205_6DL	6DL
120.96	AX-94992296	TGACv1_scaffold_527257_6DL	6DL
120.96	AX-109549301	TGACv1_scaffold_502537_6BL	6BL
Group 7 (7P)
0	AX-94996273	TGACv1_scaffold_571632_7AS	7AS
0	AX-94892089	TGACv1_scaffold_571679_7AS	7AS
0	AX-94504960	TGACv1_scaffold_571527_7AS	7AS
0	AX-110429571	TGACv1_scaffold_471267_6AL	6AL
0	AX-109345271	TGACv1_scaffold_569613_7AS	7AS
0.84	AX-94790140	TGACv1_scaffold_288547_4AL	4AL
0.84	AX-111111448	TGACv1_scaffold_570692_7AS	7AS
0.84	AX-94555095	TGACv1_scaffold_288547_4AL	4AL
1.68	AX-94430259	TGACv1_scaffold_625392_7DS	7DS
2.1	AX-94889805	TGACv1_scaffold_569364_7AS	7AS
2.1	AX-108729147	TGACv1_scaffold_621578_7DS	7DS
2.1	AX-111649606	TGACv1_scaffold_485688_6AS	6AS
2.1	AX-95182965	TGACv1_scaffold_577710_7BL	7BL
2.94	AX-94872453	Unknown	Unknown
5.04	AX-94979768	TGACv1_scaffold_644908_U	Unknown
6.3	AX-109085869	TGACv1_scaffold_221796_3B	3B
7.14	AX-109545193	TGACv1_scaffold_622603_7DS	7DS
7.14	AX-94870801	TGACv1_scaffold_640877_U	Unknown
7.56	AX-111510351	TGACv1_scaffold_557702_7AL	7AL
10.51	AX-108944794	TGACv1_scaffold_290671_4AL	4AL
10.51	AX-109508249	TGACv1_scaffold_513999_6BS	6BS
10.51	AX-94681728	TGACv1_scaffold_288894_4AL	4AL
10.51	AX-94718054	TGACv1_scaffold_624472_7DS	7DS
10.51	AX-94913709	TGACv1_scaffold_624472_7DS	7DS
10.51	AX-94925126	TGACv1_scaffold_626506_7DS	7DS
10.93	AX-94841996	TGACv1_scaffold_621725_7DS	7DS
10.93	AX-94561239	TGACv1_scaffold_622449_7DS	7DS
15.14	AX-95193030	TGACv1_scaffold_569732_7AS	7AS
16.82	AX-109002578	TGACv1_scaffold_622175_7DS	7DS
16.82	AX-109007932	TGACv1_scaffold_622175_7DS	7DS
16.82	AX-94834989	TGACv1_scaffold_645596_U	Unknown
17.24	AX-94742442	TGACv1_scaffold_649039_U	Unknown
18.08	AX-95072645	TGACv1_scaffold_288659_4AL	4AL
18.5	AX-109576765	TGACv1_scaffold_288539_4AL	4AL
20.18	AX-94441099	TGACv1_scaffold_622664_7DS	7DS
22.29	AX-94713925	TGACv1_scaffold_570465_7AS	7AS
23.55	AX-110567063	TGACv1_scaffold_622226_7DS	7DS
23.97	AX-95126029	TGACv1_scaffold_569135_7AS	7AS
23.97	AX-109549643	TGACv1_scaffold_622658_7DS	7DS
25.23	AX-94767044	TGACv1_scaffold_570821_7AS	7AS
27.33	AX-109541835	TGACv1_scaffold_623252_7DS	7DS
29.85	AX-109425179	TGACv1_scaffold_289140_4AL	4AL
31.96	AX-94957316	TGACv1_scaffold_621638_7DS	7DS
33.64	AX-95097006	TGACv1_scaffold_062466_1DL	1DL
33.64	AX-109471989	TGACv1_scaffold_288249_4AL	4AL
34.06	AX-94686039	TGACv1_scaffold_271769_3DS	3DS
37.85	AX-94530791	TGACv1_scaffold_581398_7BL	7BL
38.69	AX-94685564	TGACv1_scaffold_571804_7AS	7AS
40.79	AX-94404346	TGACv1_scaffold_577911_7BL	7BL
41.21	AX-94635893	TGACv1_scaffold_578768_7BL	7BL
41.63	AX-94475190	TGACv1_scaffold_289312_4AL	4AL
43.73	AX-109540097	TGACv1_scaffold_146053_2BS	2BS
43.73	AX-94622325	TGACv1_scaffold_557059_7AL	7AL
43.73	AX-95158554	TGACv1_scaffold_592818_7BS	7BS
43.73	AX-110379099	TGACv1_scaffold_569771_7AS	7AS
43.73	AX-110435751	TGACv1_scaffold_556668_7AL	7AL
43.73	AX-108912458	TGACv1_scaffold_130227_2BL	2BL
43.73	AX-111052380	TGACv1_scaffold_571353_7AS	7AS
43.73	AX-94425134	TGACv1_scaffold_577458_7BL	7BL
43.73	AX-95005244	TGACv1_scaffold_577076_7BL	7BL
43.73	AX-94545442	TGACv1_scaffold_580372_7BL	7BL
43.73	AX-111765964	TGACv1_scaffold_556197_7AL	7AL
43.73	AX-109517703	TGACv1_scaffold_288431_4AL	4AL
43.73	AX-94813185	TGACv1_scaffold_577355_7BL	7BL
43.73	AX-109534698	TGACv1_scaffold_603434_7DL	7DL
43.73	AX-94520826	TGACv1_scaffold_434152_5DL	5DL
43.73	AX-94683013	TGACv1_scaffold_571139_7AS	7AS
43.73	AX-108972164	TGACv1_scaffold_558445_7AL	7AL
43.73	AX-94849397	TGACv1_scaffold_559090_7AL	7AL
43.73	AX-111735719	TGACv1_scaffold_362400_4DS	4DS
43.73	AX-108994336	TGACv1_scaffold_571164_7AS	7AS
43.73	AX-110480815	TGACv1_scaffold_576977_7BL	7BL
44.15	AX-110484597	TGACv1_scaffold_453361_5DL	5DL
44.57	AX-95632142	TGACv1_scaffold_500107_6BL	6BL
44.99	AX-94425161	TGACv1_scaffold_558907_7AL	7AL
45.41	AX-94549276	TGACv1_scaffold_570803_7AS	7AS
45.41	AX-94867721	TGACv1_scaffold_288350_4AL	4AL
45.83	AX-109011221	TGACv1_scaffold_621741_7DS	7DS
46.67	AX-109356700	TGACv1_scaffold_645195_U	Unknown
47.09	AX-109973472	TGACv1_scaffold_571190_7AS	7AS
47.09	AX-94461274	TGACv1_scaffold_570101_7AS	7AS
48.35	AX-94952772	TGACv1_scaffold_594075_7BS	7BS
50.88	AX-94591180	TGACv1_scaffold_569598_7AS	7AS
50.88	AX-94429547	TGACv1_scaffold_592578_7BS	7BS
51.3	AX-95209972	TGACv1_scaffold_592887_7BS	7BS
52.56	AX-94804778	TGACv1_scaffold_623144_7DS	7DS
53.4	AX-110917978	TGACv1_scaffold_592169_7BS	7BS
53.82	AX-109388429	TGACv1_scaffold_570778_7AS	7AS
54.24	AX-94877816	TGACv1_scaffold_592695_7BS	7BS
54.24	AX-110148398	TGACv1_scaffold_602636_7DL	7DL
54.66	AX-109040069	TGACv1_scaffold_602544_7DL	7DL
54.66	AX-94867875	TGACv1_scaffold_578255_7BL	7BL
54.66	AX-94433741	TGACv1_scaffold_604389_7DL	7DL
54.66	AX-86185088	TGACv1_scaffold_570372_7AS	7AS
54.66	AX-111545606	TGACv1_scaffold_623433_7DS	7DS
54.66	AX-94653744	TGACv1_scaffold_623672_7DS	7DS
54.66	AX-86163165	TGACv1_scaffold_570112_7AS	7AS
54.66	AX-110628060	TGACv1_scaffold_621969_7DS	7DS
54.66	AX-111201451	TGACv1_scaffold_579784_7BL	7BL
55.08	AX-94584932	TGACv1_scaffold_642768_U	Unknown
55.5	AX-94920424	TGACv1_scaffold_577018_7BL	7BL
57.18	AX-86165770	TGACv1_scaffold_559279_7AL	7AL
57.18	AX-94565264	TGACv1_scaffold_580269_7BL	7BL
59.28	AX-94456959	TGACv1_scaffold_604047_7DL	7DL
59.7	AX-109989310	TGACv1_scaffold_557440_7AL	7AL
62.23	AX-94741182	TGACv1_scaffold_579057_7BL	7BL
68.56	AX-111465037	TGACv1_scaffold_472352_6AL	6AL
71.93	AX-94658885	TGACv1_scaffold_289850_4AL	4AL
77.84	AX-109303654	TGACv1_scaffold_603525_7DL	7DL
77.84	AX-94428139	TGACv1_scaffold_114941_2AS	2AS
77.84	AX-111204733	TGACv1_scaffold_592527_7BS	7BS
77.84	AX-94615874	TGACv1_scaffold_292864_4AL	4AL
77.84	AX-111568736	TGACv1_scaffold_579313_7BL	7BL
90.27	AX-94528978	TGACv1_scaffold_288336_4AL	4AL
98.76	AX-94900498	TGACv1_scaffold_603745_7DL	7DL
99.18	AX-94564853	TGACv1_scaffold_578092_7BL	7BL
99.18	AX-94644925	TGACv1_scaffold_604652_7DL	7DL
99.18	AX-94997653	TGACv1_scaffold_641767_U	Unknown
99.6	AX-110065462	TGACv1_scaffold_602576_7DL	7DL
99.6	AX-95631268	TGACv1_scaffold_578754_7BL	7BL
99.6	AX-109327942	TGACv1_scaffold_641754_U	Unknown
99.6	AX-111509543	TGACv1_scaffold_558084_7AL	7AL
99.6	AX-109600128	TGACv1_scaffold_030730_1BL	1BL
99.6	AX-109533257	TGACv1_scaffold_487455_6AS	6AS
100.86	AX-109369106	TGACv1_scaffold_578292_7BL	7BL
100.86	AX-94901117	TGACv1_scaffold_577198_7BL	7BL
100.86	AX-111165631	TGACv1_scaffold_557577_7AL	7AL
100.86	AX-95180494	TGACv1_scaffold_063010_1DL	1DL
100.86	AX-111184840	TGACv1_scaffold_556928_7AL	7AL
101.28	AX-111174659	TGACv1_scaffold_604456_7DL	7DL
102.12	AX-94585603	TGACv1_scaffold_605365_7DL	7DL
102.12	AX-108823501	TGACv1_scaffold_577198_7BL	7BL
102.54	AX-94765809	TGACv1_scaffold_603249_7DL	7DL
102.54	AX-94530450	TGACv1_scaffold_641506_U	Unknown
103.8	AX-95109438	TGACv1_scaffold_605579_7DL	7DL
106.32	AX-94552543	TGACv1_scaffold_556087_7AL	7AL
106.32	AX-94824659	TGACv1_scaffold_557024_7AL	7AL
106.74	AX-94849254	TGACv1_scaffold_603073_7DL	7DL
108.84	AX-108759826	TGACv1_scaffold_578205_7BL	7BL
109.26	AX-108770281	TGACv1_scaffold_130568_2BL	2BL
111.37	AX-109561202	TGACv1_scaffold_288273_4AL	4AL
111.37	AX-94574556	TGACv1_scaffold_577499_7BL	7BL
122.03	AX-95231152	TGACv1_scaffold_433921_5DL	5DL
122.03	AX-109319502	TGACv1_scaffold_622953_7DS	7DS
131.38	AX-109897150	TGACv1_scaffold_542641_6DS	6DS
131.8	AX-111728523	TGACv1_scaffold_514115_6BS	6BS
132.64	AX-94977506	TGACv1_scaffold_485239_6AS	6AS
133.06	AX-110009022	TGACv1_scaffold_542707_6DS	6DS
134.74	AX-111103263	TGACv1_scaffold_129948_2BL	2BL
135.16	AX-94915989	TGACv1_scaffold_472613_6AL	6AL
140.65	AX-94812152	TGACv1_scaffold_621407_7DS	7DS
149.56	AX-109992031	TGACv1_scaffold_603868_7DL	7DL
150.4	AX-111602495	TGACv1_scaffold_361983_4DS	4DS
150.82	AX-94916549	TGACv1_scaffold_062189_1DL	1DL
150.82	AX-94685940	TGACv1_scaffold_580830_7BL	7BL
