# Supplementary material for: Construction of Agropyron Gaertn. genetic linkage maps using a wheat 660K SNP array reveals a homoeologous relationship with the wheat genome
Source: Plant Biotechnol J. 2017 Oct 16;16(3):818–27. doi: 10.1111/pbi.12831 (PMC5814592; doi:10.1111/pbi.12831)
Supplement: Supplementary file 14 — Table S6 Summary of the SNP marker distribution for LGs in the wheat genome. [file PBI-16-818-s008.xlsx]

## Sheet: Sheet1
Table S6. Summary of the SNP marker distribution for LGs in the wheat genome.
	LG1(1P)			LG2(2P)			LG3(3P)			LG4(4P)			LG5(5P)			LG6(6P)			LG7(7P)
	Number	pct.(%)		Number	pct.(%)		Number	pct.(%)		Number	pct.(%)		Number	pct.(%)		Number	pct.(%)		Number	pct.(%)
1A	46	0.308725		0	0		1	0.00704225		0	0		0	0		4	0.032		0	0
1B	39	0.261745		1	0.00775194		2	0.0140845		3	0.0340909		1	0.00813008		2	0.016		1	0.00645161
1D	32	0.214765		2	0.0155039		2	0.0140845		1	0.0113636		1	0.00813008		2	0.016		3	0.0193548
2A	3	0.0201342		30	0.232558		3	0.0211268		14	0.159091		3	0.0243902		2	0.016		1	0.00645161
2B	2	0.0134228		31	0.24031		1	0.00704225		19	0.215909		1	0.00813008		1	0.008		4	0.0258065
2D	1	0.00671141		23	0.178295		1	0.00704225		18	0.204545		2	0.0162602		1	0.008		0	0
3A	1	0.00671141		1	0.00775194		41	0.288732		2	0.0227273		2	0.0162602		0	0		0	0
3B	2	0.0134228		3	0.0232558		40	0.28169		2	0.0227273		1	0.00813008		2	0.016		1	0.00645161
3D	1	0.00671141		0	0		30	0.211268		1	0.0113636		0	0		1	0.008		1	0.00645161
4A	2	0.0134228		2	0.0155039		1	0.00704225		4	0.0454545		7	0.0569106		3	0.024		15	0.0967742
4B	0	0		7	0.0542636		1	0.00704225		8	0.0909091		0	0		1	0.008		0	0
4D	0	0		6	0.0465116		1	0.00704225		7	0.0795455		0	0		1	0.008		2	0.0129032
5A	1	0.00671141		7	0.0542636		2	0.0140845		0	0		16	0.130081		3	0.024		0	0
5B	5	0.033557		2	0.0155039		1	0.00704225		1	0.0113636		46	0.373984		2	0.016		0	0
5D	0	0		0	0		0	0		1	0.0113636		34	0.276423		0	0		3	0.0193548
6A	3	0.0201342		3	0.0232558		2	0.0140845		2	0.0227273		0	0		28	0.224		6	0.0387097
6B	1	0.00671141		2	0.0155039		0	0		0	0		0	0		30	0.24		3	0.0193548
6D	0	0		3	0.0232558		3	0.0211268		0	0		0	0		34	0.272		2	0.0129032
7A	3	0.0201342		0	0		2	0.0140845		1	0.0113636		4	0.0325203		2	0.016		36	0.232258
7B	2	0.0134228		0	0		1	0.00704225		0	0		1	0.00813008		1	0.008		30	0.193548
7D	2	0.0134228		3	0.0232558		3	0.0211268		1	0.0113636		1	0.00813008		0	0		37	0.23871
Unknown	3	0.0201342		3	0.0232558		4	0.028169		3	0.0340909		3	0.0243902		5	0.04		10	0.0645161
