# Supplementary material for: Construction of Agropyron Gaertn. genetic linkage maps using a wheat 660K SNP array reveals a homoeologous relationship with the wheat genome
Source: Plant Biotechnol J. 2017 Oct 16;16(3):818–27. doi: 10.1111/pbi.12831 (PMC5814592; doi:10.1111/pbi.12831)
Supplement: Supplementary file 15 — Table S7 Statistical analysis of missing genotypes of each wheat chromosome in each substitution line to identify missing wheat chromosomes [file PBI-16-818-s009.xlsx]

## Sheet: Sheet1
Table S7. Statistical analysis of missing genotypes of each wheat chromosome in each substitution line to identify missing wheat chromosomes.
Chr.	Number1	7-64			4844-8			7-65			7365			II-3-1			7-7
		Number2	Ratio		Number2	Ratio		Number2	Ratio		Number2	Ratio		Number2	Ratio		Number2	Ratio
chr1A	2635	18	0.00683112		31	0.0117647		19	0.00721063		47	0.0178368		777	0.294877		47	0.0178368
chr1B	2729	14	0.00513008		17	0.00622939		18	0.00659582		37	0.0135581		32	0.0117259		48	0.0175889
chr1D	1147	6	0.00523104		5	0.0043592		7	0.00610288		11	0.00959024		21	0.0183086		24	0.0209241
chr2A	4676	66	0.0141146		34	0.00727117		59	0.0126176		78	0.0166809		35	0.00748503		82	0.0175364
chr2B	4747	20	0.00421319		32	0.0067411		37	0.0077944		73	0.0153781		139	0.0292817		114	0.0240152
chr2D	949	6	0.00632244		6	0.00632244		6	0.00632244		20	0.0210748		20	0.0210748		21	0.0221286
chr3A	3979	21	0.00527771		25	0.00628299		38	0.00955014		81	0.0203569		10	0.00251319		83	0.0208595
chr3B	6457	22	0.00340716		61	0.00944711		33	0.00511073		3664	0.567446		31	0.00480099		139	0.021527
chr3D	742	4	0.00539084		1	0.00134771		6	0.00808625		11	0.0148248		6	0.00808625		13	0.0175202
chr4A	3660	10	0.00273224		37	0.0101093		17	0.00464481		60	0.0163934		34	0.00928962		111	0.0303279
chr4B	1349	6	0.00444774		11	0.00815419		8	0.00593032		26	0.0192735		29	0.0214974		94	0.0696812
chr4D	484	1	0.00206612		2	0.00413223		1	0.00206612		6	0.0123967		5	0.0103306		13	0.0268595
chr5A	4083	18	0.00440852		53	0.0129807		30	0.00734754		75	0.0183688		13	0.00318393		83	0.0203282
chr5B	4045	10	0.00247219		42	0.0103832		29	0.00716934		63	0.0155748		21	0.00519159		77	0.0190358
chr5D	1060	3	0.00283019		7	0.00660377		8	0.00754717		41	0.0386792		9	0.00849057		18	0.0169811
chr6A	2258	7	0.00310009		22	0.00974314		29	0.0128432		34	0.0150576		25	0.0110717		59	0.0261293
chr6B	4379	17	0.00388216		54	0.0123316		85	0.0194108		135	0.030829		25	0.00570907		89	0.0203243
chr6D	525	0	0		146	0.278095		3	0.00571429		7	0.0133333		9	0.0171429		15	0.0285714
chr7A	4601	38	0.00825907		38	0.00825907		44	0.00956314		89	0.0193436		47	0.0102152		1114	0.242121
chr7B	3008	19	0.00631649		35	0.0116356		29	0.00964096		122	0.0405585		26	0.00864362		82	0.0272606
chr7D	571	139	0.243433		7	0.0122592		110	0.192644		7	0.0122592		5	0.00875657		17	0.0297723
1: The number of chromosome-specific SNPs
2: The number of SNPs with a missing genotype
