# Supplementary material for: Construction of Agropyron Gaertn. genetic linkage maps using a wheat 660K SNP array reveals a homoeologous relationship with the wheat genome
Source: Plant Biotechnol J. 2017 Oct 16;16(3):818–27. doi: 10.1111/pbi.12831 (PMC5814592; doi:10.1111/pbi.12831)
Supplement: Supplementary file 16 — Table S8 An example of the segregation patterns of a SNP with 4 alleles (A/T/C/G) [file PBI-16-818-s010.xlsx]

## Sheet: Sheet1
Table S8: An example of the segregation patterns of a SNP with 4 alleles (A/T/C/G)
Segregation patterns1	Example of segregation patterns2	F1 genotype	The number of alleles
ab × cd	AT × CG	AC/AG/TC/TG	4 (A/T/C/G)
ef × eg	AT × AC	AA/AC/AT/TC	3 (A/T/C)
cc × ab	AA × CG	AC/AG	3 (A/C/G)
ab × cc	AT × CC	AC/TC	3 (A/T/C)
aa × bb	AA × TT	AT	2 (A/T)
nn × np	AA × AT	AA/AT	2 (A/T)
lm × ll	AT × AA	AA/AT	2 (A/T)
hk × hk	AT × AT	AA/AT/TT	2 (A/T)
1 and 2: The combination of genotype categories is shown for a paternal genotype × maternal genotype cross. The SNP array can only identify SNPs with two alleles, and the offspring (F1) genotype of the AA × TT segregation pattern is not polymorphic. Therefore, only hk × hk, lm × ll and nn × np were suitable for constructing a genetic map for the F1 hybrid population based on the SNP array.
